# Supplementary material for: Genes Containing Long Introns Occupy Series of Bands and Interbands in Drosophila melanogaster Polytene Chromosomes
Source: Genes (Basel). 2020 Apr 11;11(4):417. doi: 10.3390/genes11040417 (PMC7230524; doi:10.3390/genes11040417)
Supplement: Supplementary file 1 [file genes-11-00417-s001.zip]

Archive with 6 entries (5 files):
- Supplementary Figures and Tables/
- Supplementary Figures and Tables/Fig. S1 kirre full passport.ai
- Supplementary Figures and Tables/Fig. S1 kirre full passport.tif
- Supplementary Figures and Tables/Table S1 FISH probes coordinates.xlsx
- Supplementary Figures and Tables/Table S2 70 longest genes characteristics.xlsx
- Supplementary Figures and Tables/Table S3 genes location and function.xlsx
