# Supplementary material for: Genes Containing Long Introns Occupy Series of Bands and Interbands in Drosophila melanogaster Polytene Chromosomes
Source: Genes (Basel). 2020 Apr 11;11(4):417. doi: 10.3390/genes11040417 (PMC7230524; doi:10.3390/genes11040417)
Supplement: Supplementary file 1 [file genes-11-00417-s001.zip › Supplementary Figures and Tables/Table S1 FISH probes coordinates.xlsx]

## Sheet: Лист1
		Table S1. FISH probes coordinates
		chr	start	end	probe	gene
	1	chrX	173320	173929	CG3777-I	CG3777
	2	chrX	243496	244077	CG3777-II	CG3777
	3	chrX	701877	702715	CG43867-V	CG43867
	4	chrX	818796	820307	CG43867-I	CG43867
	5	chrX	1469385	1470328	br-I	br
	6	chrX	1559093	1559964	dor	br
	7	chrX	1666761	1668211	CG42666-I	CG42666
	8	chrX	1744726	1746294	CG42666-V	CG42666
	9	chrX	2364315	2364839	trol-IV	trol
	10	chrX	2436681	2437625	trol-I	trol
	11	chrX	2525740	2526695	sgg-IV	sgg
	12	chrX	2569135	2570082	sgg-V	sgg
	13	chrX	2636987	2637453	kirre-I	kirre
	14	chrX	2682057	2682531	kirre-II	kirre
	15	chrX	2842998	2843564	kirre-III	kirre
	16	chrX	2990838	2991354	kirre-IV	kirre
	17	chrX	3028714	3029270	kirre-V	kirre
	18	chrX	3070529	3071287	dnc-I	dnc
	19	chrX	3149865	3150589	dnc-III	dnc
	20	chrX	3236514	3237260	dnc-II	dnc
	21	chrX	8411355	8412090	Nrg-103	Nrg
	22	chrX	8448420	8448905	Nrg-II	Nrg
	23	chrX	11262470	11262960	Tim8	dlg1
	24	chrX	11283496	11283956	dlg1m	dlg1
	25	chrX	11310128	11311030	Or10a	dlg1
	26	chr2R	2055802	2056317	EcR-I	EcR
	27	chr2R	1975488	1976134	EcR-II	EcR
	28	chr2R	6092827	6093397	Hr46-II	Hr46
	29	chr2R	6124066	6124796	Hr46-I	Hr46
	30	chr3L	17551661	17552546	Eip74EF-II	Eip74EF
	31	chr3L	17612770	17613342	Eip74EF-I	Eip74EF
	32	chr3L	17943762	17944575	Eip75B-II	Eip75B
	33	chr3L	18057826	18058691	Eip75B-I	Eip75B
	34	chr3L	21219846	21220774	Eip78C-I	Eip78C
	35	chr3L	21259344	21260037	Eip78C-II	Eip78C
