# Supplementary material for: Genes Containing Long Introns Occupy Series of Bands and Interbands in Drosophila melanogaster Polytene Chromosomes
Source: Genes (Basel). 2020 Apr 11;11(4):417. doi: 10.3390/genes11040417 (PMC7230524; doi:10.3390/genes11040417)
Supplement: Supplementary file 1 [file genes-11-00417-s001.zip › Supplementary Figures and Tables/Table S2 70 longest genes characteristics.xlsx]

## Sheet: Лист1
		Table S2 70 longest genes characteristics
		chr	start	end	gene	transcript	transcript size, bp	intron size, %
	1	chrX	2634838	3028565	kirre	RF	393727	98.4093
	2	chr3L	13531037	13796500	bru-3	RO	265463	99.0014
	3	chrX	7060484	7299830	CR44357	RA	239346	99.1105
	4	chr3L	24067280	24292305	Snap25	RA	225025	99.0112
	5	chrX	4281829	4505418	CG32773	RA	223589	99.3457
	6	chrX	12022928	12226198	Ten-a	RE	203270	94.3764
	7	chr3L	17051874	17231312	Rbp6	RG	179438	94.9843
	8	chr3R	4892065	5062747	pum	RG	170682	94.0181
	9	chrX	3070473	3237800	dnc	RS	167327	94.2866
	10	chrX	4979866	5145183	rg	RC	165317	93.0503
	11	chr3L	9967751	10132460	dpr6	RE	164709	98.2029
	12	chrX	20632098	20796119	shakB	RH	164021	91.0554
	13	chr2R	13104054	13266881	mbl	RP	162827	95.3073
	14	chr3R	17959552	18121848	SKIP	RF	162296	95.9555
	15	chr2L	19796365	19958424	sick	RH	162059	94.9555
	16	chrX	210609	364670	CG32816	RC	154061	98.9491
	17	chr2R	209942	358565	Gprk1	RA	148623	98.4107
	18	chr3L	23832960	23979510	CG40470	RA	146550	97.9686
	19	chr2L	19586623	19732069	Lar	RI	145446	94.1731
	20	chr3L	4936758	5079033	Con	RB	142275	96.078
	21	chr3R	27677206	27819000	heph	RB	141794	98.3138
	22	chrX	9253877	9394162	mgl	RA	140285	89.1293
	23	chrX	14216259	14356404	dpr8	RA	140145	96.4551
	24	chrX	13740216	13879887	mamo	RI	139671	89.9528
	25	chr3R	23593688	23731565	CG34353	RB	137877	96.3794
	26	chr2L	12175004	12312311	aret	RK	137307	97.4502
	27	chr3R	15286807	15423010	Dys	RF	136203	90.125
	28	chr3L	23547693	23682740	AGO3	RE	135047	97.8037
	29	chr2L	22515149	22649081	CG40006	RA	133932	98.0736
	30	chr3L	1342719	1475249	Ptp61F	RE	132530	96.1133
	31	chr3R	14239995	14371308	fru	RF	131313	94.7058
	32	chr2L	17647053	17778340	CadN	RD	131287	89.8238
	33	chr2L	8542147	8671917	Sema-1a	RE	129770	92.6963
	34	chr2R	6865461	6994321	luna	RC	128860	93.4495
	35	chr2R	9510549	9636872	fas	RA	126323	95.278
	36	chr3R	21173153	21298780	Fur1	RA	125627	96.6544
	37	chrX	7175122	7299830	CG1677	RB	124708	96.7364
	38	chrX	17833787	17957278	Sh	RI	123491	96.3463
	39	chr3L	14406091	14529376	bbg	RC	123285	92.9578
	40	chr3R	5700403	5821086	Glut4EF	RH	120683	91.06
	41	chr3L	5151008	5271044	shep	RF	120036	95.1365
	42	chrX	702250	822008	CG43867	RA	119758	94.2325
	43	chrX	8801101	8919841	rdgA	RD	118740	96.414
	44	chrX	19247218	19365947	kek5	RD	118729	94.7149
	45	chr2L	4477462	4595054	dp	RX	117592	60.0687
	46	chr2R	2389511	2506887	jing	RI	117376	94.556
	47	chr2L	16545016	16662012	CG42389	RE	116996	93.934
	48	chr2L	10064121	10180256	CG44153	RB	116135	93.7245
	49	chr2L	18160421	18275770	CG42750	RB	115349	94.7542
	50	chr3L	22286144	22400963	Ten-m	RB	114819	90.0696
	51	chr2L	11814256	11928572	Pde1c	RG	114316	95.1065
	52	chr3L	17944053	18057796	Eip75B	RF	113743	92.7661
	53	chr2R	15405369	15519013	sm	RM	113644	86.7173
	54	chr3R	4190050	4303315	CG43462	RC	113265	95.1221
	55	chr3L	10474512	10586503	A2bp1	RH	111991	94.0397
	56	chr3L	22129190	22240802	olf413	RC	111612	92.5259
	57	chrX	12679596	12790864	Pde9	RF	111268	89.5298
	58	chr3R	25203368	25312426	Ptp99A	RF	109058	93.4989
	59	chr3L	7643648	7752223	CG32373	RA	108575	98.1847
	60	chr3R	6333283	6439998	hth	RC	106715	93.8687
	61	chr3L	434089	540589	klar	RB	106500	92.2798
	62	chr2L	5100877	5207002	Msp-300	RH	106125	64.3015
	63	chr3R	16204718	16310310	Gfrl	RF	105592	93.8385
	64	chrX	17350590	17455214	CG43658	RC	104624	90.5863
	65	chr2R	805024	909460	Ir41a	RC	104436	97.7623
	66	chr3R	4653220	4757618	pyd	RJ	104398	93.6292
	67	chrX	7031756	7135965	CG9650	RG	104209	94.1003
	68	chr3L	4692783	4796253	RhoGEF64C	RA	103470	92.9583
	69	chr3R	2721975	2824950	Antp	RE	102975	95.4882
	70	chrX	6317156	6418356	CG42340	RD	101200	95.4496
