# Supplementary material for: Genes Containing Long Introns Occupy Series of Bands and Interbands in Drosophila melanogaster Polytene Chromosomes
Source: Genes (Basel). 2020 Apr 11;11(4):417. doi: 10.3390/genes11040417 (PMC7230524; doi:10.3390/genes11040417)
Supplement: Supplementary file 1 [file genes-11-00417-s001.zip › Supplementary Figures and Tables/Table S3 genes location and function.xlsx]

## Sheet: Лист1
	Table S3 Localization of genes and gene parts in the 15 studied genes in accordance to chromatin states of the 4HMM model and tissues in which they are active (RPKM)
	gene	active in tissue according to FlyBase data (RPKM)	intron forms bands		prevalent chromatin state	intron genes	intron genes target (RPKM)
			black	grey
	CG3777	fat body, pupae P8 (130); carcass, larvae L3 wandering (83); central nervous system, pupae P8 (63)	1B1-2	1A8	malachite 59,6%	CG13375	adult brain (17.2)
						CG12470	adult testis (1958.6)
						Or1a	adult inseminated female spermatheca (51.4)
						CG32816	at body, pupae P8 (29); central nervous system, pupae P8 (23)
	CG43867	central nervous system, larvae L3 (38); central nervous system, pupae P8 (34)	-	1D1-2	malachite 62,1%	CG14635	adult testis (196.2)
						CG3713	adult testis (71.1)
						CG14634	adult testis (29.4)
						CG11664	adult male accessory gland (810.2)
						CG11663	adult testis (897.8)
						CG3711	low level housekeeping (5'-UTR in ib)
	br	carcass, larvae L3 wandering (238); central nervous system, larvae L3 (189); imaginal disc, larvae L3 wandering (130); fat body, white prepupae (105)	-	2B1-5	malachite 40,0%	CG11509	in FB2019_05 is now considered as br (FlyBase)
						Mur2B	ovary, mated 4-day female (166)
	CG42666	testis, mated 4-day male (49); carcass, larvae L3 wandering (31); imaginal disc, larvae L3 wandering (23); salivary gland, white prepupae (20); digestive system, larvae L3 wandering (19); fat body, white prepupae (13)	-	2B7-8	lazurite 40,6%	Adar	low level housekeeping (5'-UTR in ib)
						CG32806	testis, mated 4-day male (45); imaginal disc, larvae L3 wandering (35); fat body, pupae P8 (19)
	trol	fat body, larvae L3 wandering (170) - more or less housekeeping	-	3A1-2, 3A3	malachite 52,0%	-	-
	sgg	more or less housekeeping	-	3A9, 3A10	aquamarine 58,8%	-	-
	kirre	central nervous system, pupae P8 (12)	3C1, 3C2-3, 3C5-6, 3C7	-	ruby 54,6%	CR43494	accessory gland, mated 4-day male (5)
						Syx4	moderate level housekeeping
						CG32795	moderate level housekeeping
						w	larval malpighian tubules (2292.6); adult malpighian tubules (1571.2)
						CG12498	adult testis (250.6)
						CG14416	no expression (adult male accessory gland 7.6)
						CG14417	no expression (adult male accessory gland 12.2)
						CG14418	no expression (adult salivary gland 29.8)
						CG14419	larval hindgut (1278.6); larval carcass (937.05); adult head (936.9)
						CG3526	testis, mated 4-day male (25)
						CG3588	carcass, larvae L3 wandering (108)
						CG14424	no expression (larval carcass 17.35)
						CG32793	no expression (larval carcass 6.6)
						CG3592	adult testis (27.6)
						CG3598	no expression (adult salivary gland 9.3)
						CG14420	no expression (larval fat body 7.4)
						CG14421	no expression (adult crop 3.1)
						CG14422	no expression (larval salivary gland 6.5)
						CG14423	no expression (adult salivary gland 17.3)
						CG17959	no expression (adult salivary gland 5.5)
						CG3603	moderate level housekeeping
						rst	larval central nervous system (269.45); larval trachea (194.525); adult eye (167.1)
						CG4116	no expression (adult malpighian tubules 4)
						N (is located to the right of kirre)	imaginal disc, larvae L3 wandering (28); carcass, larvae L3 wandering (22); central nervous system, larvae L3 (18)
	dnc	low-moderate level housekeeping	-	3C8, 3C9-10, 3C11-12, 3D1	ruby 64,9%	CG14265	larval salivary gland (7710.8)
						ng1	larval salivary gland (9537.6)
						ng2	larval salivary gland (8957.6)
						ng3	larval salivary gland (8776.4)
						ng4	larval salivary gland (28.7)
						Pig1	larval salivary gland (9350.6)
						Sgs4	larval salivary gland (10141.3)
						CG10793	adult testis (143.2
	Nrg	high-modearately high level housekeeping	7F3-4	-	malachite 60,3%	PIP82	adult eye (1937.3)
	dlg1	moderate-moderately high level housekeeping	10B8-9, 10B10-11	-	malachite 41,4%	-	-
	EcR	low-moderate level housekeeping	42A5-6	-	malachite 62,1%	CG14589	adult testis (1070.6)
						CR43904	testis, mated 4-day male (8)
						tRNA cluster	omitted
	Hr46	adult brain (90.9)	-	-	ruby 51,1%	CG12912	adult brain (39.1)
	Eip74EF	moderate-moderately high level housekeeping	74E1-2	74E2, 74E3, 74E4	malachite 60,7%	snoRNA	omitted
	Eip75B	moderate-moderately high level housekeeping	75B1-2	75B3, 75B4, 75B5, 75B6-7	malachite 46,9%	snoRNA	omitted
						CG32192	adult testis (1999.3)
						CG42393	imaginal disc, larvae L3 wandering (67); testis, mated 4-day male(57)
	Eip78C	larval fat body (164.9)	78C4	78C5-6	ruby 44,4%	CG43218	salivary gland, white prepupae (27)
